# Supplementary material for: Inhibiting De Novo Biosynthesis of Ceramide by L-Cycloserine Can Prevent Light-Induced Retinal Degeneration in Albino BALB/c Mice
Source: Int J Mol Sci. 2024 Dec 13;25(24):13389. doi: 10.3390/ijms252413389 (PMC11676690; doi:10.3390/ijms252413389)
Supplement: Supplementary file 1 [file ijms-25-13389-s001.zip]

Archive with 1 entries (1 files):
- ijms-3228013-supplementary.pdf
